# Supplementary material for: High throughput transcriptome analysis of lipid metabolism in Syrian hamster liver in absence of an annotated genome
Source: BMC Genomics. 2013 Apr 10;14:237. doi: 10.1186/1471-2164-14-237 (PMC3639954; doi:10.1186/1471-2164-14-237)
Supplement: Additional file 1: Table 1 — Read frequencies of transcripts detected in human, cynomolgus, minipig hamster and rat liver samples. Given are the absolute read frequencies without normalization for the species indicated using standard gene symbols. [file 1471-2164-14-237-S1.xlsx]

## Sheet: Read Counts
Gene Symbol	human	cyno	minipig	hamster	rat
A1BG	15459	0	0	0	6537
A1BG-AS1	14	0	0	0	0
A1CF	13137	30986	0	937	57
A2M	38587	3497	8330	36473	1
A2M-AS1	39	0	0	0	0
A2MP1	127	0	0	494453	105865
A4GALT	9	132	83	0	0
AA06	8	0	0	0	0
AAAS	145	1348	260	47	286
AACS	12	212	2670	0	39
AADAC	11618	20600	8	5431	8981
AADACL2	8	12	7	0	0
AADACL3	1	8	143	0	0
AADAT	977	2326	708	1843	16288
AAED1	23	0	8	0	109
AAGAB	583	508	1861	141	121
AAK1	205	1361	141	410	33
AAMP	849	9878	2090	211	1450
AAR2	2054	0	0	0	0
AARS	395	657	1313	502	1174
AARS2	105	889	158	0	4
AASDH	160	131	1466	38	58
AASDHPPT	1295	3902	2967	5323	3525
AASS	7330	7175	5051	2945	5463
AATF	555	1886	220	38	1484
ABAT	13008	22335	11927	2104	5726
ABCA1	1000	1689	1711	5813	202
ABCA10	98	266	6	0	2089
ABCA11P	9	0	0	0	0
ABCA12	8	24	3	0	0
ABCA13	4	534	156	0	7
ABCA17P	1	0	2	0	6
ABCA2	139	1972	4858	2	203
ABCA3	8	191	193	246	609
ABCA4	50	1223	36	0	38
ABCA5	2169	216	560	0	77
ABCA6	1028	2908	176	4752	6774
ABCA7	27	72	24	3	3
ABCA8	1445	5436	3440	2051	192
ABCA9	284	1363	88	921	9
ABCB1	84	162	4132	0	464
ABCB10	1689	7032	6087	5	283
ABCB11	182	3026	4174	4211	0
ABCB4	313	1444	1270	273	1604
ABCB6	151	1050	588	211	711
ABCB7	188	2199	1393	420	605
ABCB8	119	2006	1961	34	37
ABCB9	38	37	4	0	0
ABCC1	29	57	519	43	1
ABCC10	7	173	30	0	27
ABCC11	88	191	1	0	0
ABCC13	2	0	0	0	0
ABCC2	1014	7827	5337	1596	6591
ABCC3	368	357	902	960	5
ABCC4	33	456	172	0	34
ABCC5	72	516	165	10529	110
ABCC6	3417	24035	0	2965	2417
ABCC6P1	377	0	0	0	0
ABCC6P2	1	0	0	0	0
ABCC9	1798	5118	266	15	587
ABCD1	38	1398	70	57	583
ABCD2	1	28	18	0	97
ABCD3	974	5694	7974	3931	10464
ABCD4	487	1008	2114	52	175
ABCE1	808	2003	1917	102	3081
ABCF1	1844	2324	1585	230	1766
ABCF2	180	320	3	0	13
ABCF3	204	2685	2307	35	357
ABCG1	87	66	11	2271	126	ham: counts from Chinese Hamster mapping
ABCG2	767	2228	1940	0	350
ABCG4	7	6	1	0	0
ABCG5	2959	20729	587	365	80	ham: counts from Chinese Hamster mapping
ABCG8	605	8272	725	191	45
ABHD1	45	21	97	268	1416
ABHD10	6859	930	38	0	21
ABHD11	4	39	0	0	328
ABHD12	832	443	1	41	251
ABHD12B	4	30	1306	0	0
ABHD13	624	2143	919	16	3662
ABHD14A	3	473	197	0	8
ABHD14B	577	11722	5223	3611	5927
ABHD15	4486	312	0	0	31
ABHD16A	884	2248	0	0	338
ABHD2	4661	30614	1274	9120	1443
ABHD3	1055	338	0	0	86
ABHD4	348	1382	186	81	641
ABHD5	233	424	3033	220	118
ABHD6	3710	2211	4015	292	590
ABHD8	79	146	80	0	28
ABI1	271	1548	1761	31	1396
ABI2	490	451	393	4	172
ABI3	32	26	139	1791	153
ABI3BP	63	1034	450	1	0
ABL1	263	481	336	24	8
ABL2	241	336	469	0	0
ABLIM1	1915	2128	3019	73	176
ABLIM3	737	827	712	44	58
ABP1	43	13668	16	0	0
ABR	282	699	84	76	20
ABRACL	215	0	0	0	0
ABT1	61	437	1135	200	30
ABTB1	103	1741	15	0	626
ABTB2	259	1882	360	75	646
ACAA1	4804	2633	2624	14	4134
ACAA2	21847	143328	33654	31281	43219
ACACA	141	538	3246	279	545
ACACB	724	5801	132	3736	172
ACAD10	99	1176	1924	407	2513
ACAD8	481	186	432	0	0
ACAD9	740	4885	1493	0	4262
ACADL	2560	4858	13704	30218	7559
ACADM	4209	12143	109139	284	5950
ACADS	4480	836	34805	927	759
ACADSB	22995	173942	65571	51115	3906
ACADVL	3197	28409	5	6553	3780
ACAP1	17	174	275	0	16
ACAP2	473	1554	1165	2308	250
ACAP3	64	1633	84	0	173
ACAT1	19116	20778	21996	38009	5659
ACAT2	13592	16355	888	107771	338
ACBD3	458	1774	0	1266	1610
ACBD4	137	2032	123	70	74
ACBD5	3795	2817	3423	2392	2681
ACBD6	983	889	1258	0	1311
ACBD7	32	0	0	0	0
ACCS	126	144	48	78	85
ACCSL	1	1	12	0	0
ACD	47	16	0	638	108
ACE	21	157	65	9	8
ACE2	99	2106	294	0	12
ACER1	2	4	143	0	1
ACER2	7	38	53	0	332
ACER3	468	2768	92	21	153
ACHE	11	4	3	0	10
ACIN1	94	389	271	88	282
ACLY	357	807	792	3806	35242
ACMSD	460	5882	0	182	16
ACN9	747	693	447	64	30
ACO1	4678	37727	1252	2795	952
ACO2	850	493	312	0	1610
ACOT11	6	8	3	0	0
ACOT12	165	261	991	625	190
ACOT13	5496	3938	39570	159	761
ACOT2	6	4759	0	0	3465
ACOT4	62	27	1039	0	1214
ACOT6	5	0	0	883	1
ACOT7	83	722	102	0	833
ACOT8	41	252	105	0	76
ACOT9	73	208	205	9	248
ACOX1	10730	14169	24748	75925	2983
ACOX2	11724	284	40235	6834	37514
ACOX3	148	478	326	23	1226
ACP1	3628	9907	0	97	11238
ACP2	1234	8775	3689	1328	2407
ACP5	198	0	44	0	127
ACP6	94	4972	906	0	273
ACPL2	123	541	402	25	589
ACPP	7	125	0	9	178
ACR	18	1	0	0	2
ACRBP	3	3	32	0	0
ACRC	26	181	451	0	0
ACRV1	16	2	1	0	0
ACSF2	32	3390	101	265	1220
ACSF3	40	579	1882	181	557
ACSL1	23991	89712	70887	22121	42271
ACSL3	1905	2423	4191	157	1202
ACSL4	618	139	6639	1697	4735
ACSL5	5834	5255	2678	598	24901
ACSL6	211	182	7	0	0
ACSM1	69	797	0	16973	0
ACSM2A	13986	1908	2364	0	244
ACSM2B	141	0	26	7319	0
ACSM3	2895	7492	543	5754	912
ACSM5	530	5223	402	54900	1662
ACSS1	70	22	48	0	6
ACSS2	3338	3698	1282	38547	3432
ACSS3	265	7025	444	1099	98
ACTA2	392	76	1026	0	0
ACTB	1911	0	27	597	3035
ACTG1	1160	24181	27802	1931	0
ACTG1P4	4	0	0	0	0
ACTG2	64	350	0	0	29
ACTL6A	105	333	213	0	487
ACTL6B	1	1	1	0	0
ACTN1	1109	3682	7207	28	145
ACTN2	3	76	97	0	19
ACTN4	871	344	7	694	1135
ACTR10	451	8274	3273	739	313
ACTR1A	209	293	306	146	161
ACTR1B	155	604	2954	13	829
ACTR2	2307	4799	8701	366	401
ACTR3	387	1543	1794	1198	1265
ACTR3B	88	712	29	0	4
ACTR3C	124	0	0	0	0
ACTR5	73	298	12	0	36
ACTR6	137	308	805	0	1851
ACTR8	299	1057	259	4	661
ACTRT3	32	0	20	0	4
ACVR1	378	286	1035	17	28
ACVR1B	317	1014	135	22	40
ACVR1C	202	818	401	0	19
ACVR2A	480	0	606	983	741
ACVR2B	245	424	179	0	24
ACVR2B-AS1	37	0	0	0	0
ACVRL1	47	77	27	13	32
ACY3	130	3	48	0	5967
ACYP1	16	268	36	0	710
ACYP2	1233	41	25	0	46
ADA	30	11	23	0	45
ADAD2	1	0	0	0	0
ADAL	128	654	160	0	21
ADAM10	352	146	203	53	276
ADAM11	5	156	1	0	1
ADAM12	53	428	8	1	0
ADAM15	206	605	94	0	40
ADAM17	40	108	25	34	369
ADAM19	139	75	48	0	39
ADAM1A	10	0	0	0	4
ADAM20	2	14	0	0	0
ADAM20P1	1	0	0	0	0
ADAM22	21	172	121	0	0
ADAM28	19	28	307	0	1
ADAM32	2	3	4	0	1
ADAM3A	36	0	8	0	0
ADAM8	13	40	21	0	7
ADAM9	338	101	1072	293	225
ADAMDEC1	8	7	23	0	34
ADAMTS1	606	2113	537	4	279
ADAMTS10	8	4	10	4	0
ADAMTS13	51	32	36	0	0
ADAMTS15	16	91	244	0	22
ADAMTS16	7	25	5	0	2
ADAMTS17	211	25	6	0	2
ADAMTS2	392	443	9	0	16
ADAMTS3	19	632	405	0	0
ADAMTS4	26	213	1	0	2
ADAMTS5	107	210	35	0	10
ADAMTS6	3	25	60	24	4
ADAMTS7	6	0	728	0	85
ADAMTS9	28	188	262	0	555
ADAMTS9-AS2	25	0	0	0	0
ADAMTSL1	178	34	60	0	19
ADAMTSL2	156	275	261	0	777
ADAMTSL3	1010	1572	104	0	60
ADAMTSL4	93	26	651	0	474
ADAMTSL5	17	16	7	0	4
ADAP1	20	711	19	0	0
ADAP2	90	144	158	0	253
ADAR	1643	1225	295	56	98
ADARB1	83	933	140	7	203
ADARB2	90	272	1	0	0
ADAT1	14	310	287	3	26
ADAT2	57	128	438	0	253
ADAT3	13	205	25	0	7
ADC	11	142	9	0	0
ADCK1	41	18	2	0	111
ADCK2	59	1424	163	0	121
ADCK3	6425	9777	0	307	2790
ADCK4	58	562	9	0	8
ADCK5	8	1330	52	0	332
ADCY1	533	5601	0	57	32
ADCY10	35	56	16	0	21
ADCY10P1	135	0	0	0	0
ADCY2	7	17	2	0	0
ADCY3	119	5	336	0	15
ADCY4	89	109	107	0	50
ADCY5	73	898	114	39	33
ADCY6	435	261	43	0	1693
ADCY7	137	372	0	0	11
ADCY9	1335	1846	649	28	12
ADCYAP1R1	14	21	209	1	180
ADD1	4408	202	281	1395	273
ADD3	1440	520	719	215	207
ADH1A	19787	0	11	888766	0
ADH1B	105598	0	11683	0	0
ADH1C	9945	0	0	34260	0
ADH4	206380	192693	134797	6766	850
ADH5	2754	48830	9030	24469	2646
ADH6	5263	5311	7	3168	454
ADH7	13	421	1	0	327
ADHFE1	2064	6754	4743	400	11746
ADI1	13671	10235	1217	21229	17880
ADIPOQ	8	0	4	0	0
ADIPOQ-AS1	2	0	0	0	0
ADIPOR1	4673	12468	1874	10712	1597
ADIPOR2	987	1362	9866	4480	410
ADK	1879	20721	9844	18205	15016
ADM	221	1321	7	0	5
ADM2	23	152	233	0	0
ADNP	311	1842	862	60	1132
ADNP2	362	632	352	12	50
ADO	77	551	579	2519	0
ADORA1	18	406	2	231	16
ADORA2A	14	323	5	0	71
ADORA2B	16	141	0	0	2
ADORA3	25	298	121	0	6
ADPGK	186	1145	581	111	1331
ADPGK-AS1	2	0	0	0	0
ADPRH	19	260	195	858	53
ADPRHL1	12	4	34	0	8
ADPRHL2	277	1738	67	0	106
ADPRM	106	0	0	0	0
ADRA1A	63	566	131	0	0
ADRA1B	18	1073	5	8	190
ADRA2A	17	2	129	0	159
ADRA2B	156	14	75	14	22
ADRA2C	3	17	0	0	0
ADRB1	50	37	1	0	7
ADRB2	154	116	250	0	116
ADRB3	19	19	0	0	0
ADRBK1	393	854	374	293	490
ADRBK2	202	1501	702	0	3
ADRM1	217	3015	48	8904	999
ADSL	39	11	1198	0	722
ADSS	696	706	622	152	6055
ADSSL1	239	12948	4	37	368
AEBP1	81	73	312	3	8
AEBP2	2085	1232	3829	0	810
AEN	163	49	199	0	47
AES	446	8523	1406	0	4468
AFAP1	158	111	54	2	4
AFAP1-AS1	14	0	0	0	0
AFAP1L1	63	118	13	73	88
AFAP1L2	67	25	23	0	5
AFF1	1200	1743	267	109	42
AFF2	21	29	7	0	2
AFF3	158	41	65	165	1
AFF4	612	1632	8499	5469	815
AFG3L1P	54	0	10	0	437
AFG3L2	804	1955	2992	209	7051
AFM	19163	37795	29075	87001	38396
AFMID	7312	45653	24	3672	478
AFP	125	24348	14	9	1567
AFTPH	402	1228	1711	2335	674
AGA	460	9	2780	5251	1650
AGAP1	66	456	168	10	52
AGAP2	2	34	2	0	0
AGAP3	1540	1767	331	0	619
AGAP5	8	0	0	0	0
AGAP6	1	0	0	0	0
AGBL2	39	139	0	0	6
AGBL3	8	61	77	1	7
AGBL4	26	20	2	0	1
AGBL5	94	643	188	1	94
AGER	5	8	0	0	0
AGFG1	2061	2536	3025	1441	598
AGFG2	851	3163	1158	1512	1421
AGGF1	836	964	1098	1529	748
AGK	260	93	1228	0	594
AGL	2477	19692	934	120	1260
AGMAT	3779	464	7707	14585	338
AGMO	1187	4602	13960	300	34510
AGPAT1	378	3044	76	0	29
AGPAT2	1588	3473	1241	18	1116
AGPAT3	836	5929	232	2433	472
AGPAT4	22	66	12	0	14
AGPAT4-IT1	2	0	0	0	0
AGPAT5	496	977	3681	624	186
AGPAT6	2823	7296	1402	147	3218
AGPAT9	923	1863	196	0	22
AGPHD1	71	1378	494	36	197
AGPS	1342	2045	6700	0	22
AGR2	46	49	51	0	0
AGRN	48	120	0	10	535
AGT	19199	97393	0	4080	1896
AGTPBP1	84	215	199	67	27
AGTR1	2575	12664	7589	2763	768
AGTRAP	98	522	43	53	100
AGXT	15613	64851	8791	5156	3069
AGXT2	2672	5856	15069	636	865
AGXT2L1	2017	12946	0	538	235
AGXT2L2	657	275	52	47	214
AHCTF1	936	323	1	102	882
AHCY	5111	13201	5483	525	3821
AHCYL1	1155	10030	147	689	1555
AHCYL2	211	113	258	161	269
AHDC1	349	463	69	0	28
AHI1	72	1367	38	0	602
AHNAK	6165	9593	634	30	1040
AHNAK2	48	32	8	0	6
AHR	7891	11321	6461	612	180
AHRR	37	54	0	0	0
AHSA1	668	8192	2143	0	455
AHSA2	230	2370	0	0	818
AHSG	141251	671381	186788	75749	64470
AIDA	1360	3264	0	113	0
AIF1	48	290	1713	427	1051
AIF1L	18	337	142	0	54
AIFM1	312	4462	5965	5376	4844
AIFM2	40	2535	777	0	412
AIFM3	44	1148	8	0	6
AIG1	5561	22048	11018	0	31
AIM1	635	345	224	108	653
AIM2	3	25	0	0	9
AIMP1	385	4298	1764	9	585
AIMP2	340	67	340	150	117
AIP	408	353	0	0	180
AIPL1	12	414963	60	0	0
AIRE	4	137	0	0	0
AJUBA	1072	0	12	0	66
AK1	605	1032	235	0	0
AK2	3064	8385	102	7938	9612
AK3	19354	17817	14736	404	927
AK4	6551	14342	2760	14172	51
AK5	8	34	27	0	2
AK7	13	1	281	14	6
AK8	2	7	138	0	1
AKAP1	1357	2471	232	75	159
AKAP10	220	52	0	0	154
AKAP11	898	1478	161	351	237
AKAP12	753	698	649	0	56
AKAP13	422	1740	571	57	261
AKAP17A	39	0	0	0	0
AKAP3	4	110	38	48	0
AKAP5	17	422	419	0	13
AKAP6	56	152	79	0	24
AKAP7	814	1629	1455	1408	38
AKAP8	240	1235	1464	0	235
AKAP8L	34	610	443	0	46
AKAP9	2491	7193	1324	728	954
AKD1	30	57	5	0	64
AKIP1	38	1113	125	2	94
AKIRIN1	1405	1060	1946	0	197
AKIRIN2	550	1550	4400	0	1038
AKNA	38	362	30	3	17
AKNAD1	22	13	22	32	110
AKR1A1	2567	0	0	67140	40580
AKR1B1	189	84	298	20	284
AKR1B10	301	0	1	96	0
AKR1C1	1	0	0	221713	7
AKR1C2	1738	0	0	102938	494
AKR1C3	262	2392	2	10509	1283
AKR1C4	15217	0	18182	99611	1626
AKR1CL1	25	0	6	0	1365
AKR1D1	2933	2570	0	810	122319
AKR1E2	23	7	10787	0	15627
AKR7A2	370	0	0	1768	818
AKR7A2P1	3	0	0	0	0
AKR7A3	905	0	0	0	242
AKR7L	657	0	5	10	0
AKT1	1006	3700	241	475	133
AKT1S1	213	1522	135	0	14
AKT2	556	9886	862	501	126
AKT3	460	996	275	8	6
AKTIP	119	453	171	4	21
ALAD	1650	10652	93	251989	1092
ALAS1	15665	9954	23985	7327	0
ALB	2604219	9381057	6304975	12266487	6145575
ALCAM	1393	4435	1698	1938	6798
ALDH16A1	148	40	2810	0	2599
ALDH18A1	169	227	325	0	5
ALDH1A1	24121	35095	139145	133491	4874
ALDH1A2	6	79	2	0	41
ALDH1A3	45	72	0	0	64
ALDH1B1	2587	30936	2004	0	1889
ALDH1L1	6450	21076	7928	19319	22008
ALDH1L1-AS2	58	0	0	0	0
ALDH1L2	11	52	998	2	1426
ALDH2	107991	120490	39680	177793	4919
ALDH3A2	27794	32323	7265	4174	18812
ALDH3B1	8	185	22	30	18
ALDH4A1	799	21425	5463	904	2145
ALDH5A1	6646	9014	7455	886	518
ALDH6A1	2001	5441	1375	1847	61784
ALDH7A1	2096	29302	12856	14523	2992
ALDH8A1	2453	7937	565	1836	2916
ALDH9A1	5908	2147	17783	60	3831
ALDOA	456	1169	3846	28515	135
ALDOB	492419	482898	2	37445	64118
ALDOC	727	3001	0	0	44
ALG1	257	646	60	0	40
ALG10B	119	594	45	0	0
ALG12	243	1463	428	0	843
ALG13	100	1580	904	63	2526
ALG14	81	507	1306	0	786
ALG1L	3	0	0	742	0
ALG2	936	1759	1964	13	247
ALG3	116	481	199	72	3
ALG5	680	1201	2329	117	1872
ALG6	277	1722	196	23	283
ALG8	4449	1346	111	68	99
ALG9	135	194	1051	0	118
ALKBH1	189	303	60	0	141
ALKBH2	19	211	6	0	27
ALKBH3	255	776	2	15754	1571
ALKBH4	28	809	5	0	52
ALKBH5	213	2624	1	564	32
ALKBH6	32	197	40	15	0
ALKBH7	2391	19057	3080	0	296
ALKBH8	36	642	815	4	21
ALMS1	45	145	289	47	72
ALMS1P	6	0	0	0	0
ALOX12P2	40	0	0	0	1
ALOX15	3	84	0	0	388
ALOX5	65	30	149	1	4
ALOX5AP	24	35	262	9	93
ALOXE3	2	15	3	0	0
ALPI	7	0	0	0	0
ALPK1	382	458	134	0	6
ALPK2	73	74	19	0	12
ALPK3	18	111	3	11	1
ALPL	321	5549	1043	2	188	ham: counts from Chinese Hamster mapping
ALPP	30	0	0	0	0
ALS2	506	1358	2368	40	111
ALS2CL	56	22	3	3	12
ALS2CR8	85	152	122	0	26
ALX3	1	0	0	0	0
ALX4	5	25	0	0	0
ALYREF	32	0	0	0	104
AMBP	113107	368902	562123	140938	25818
AMBRA1	36	41	312	31	91
AMD1	638	2791	4686	644	1241
AMDHD1	2791	1063	2485	27646	1088
AMDHD2	103	816	541	0	219
AMFR	594	4523	1673	15993	7276
AMHR2	55	3	6	0	13
AMICA1	26	100	50	0	5
AMIGO1	22	79	18	0	1
AMIGO2	95	607	41	8	38
AMIGO3	7	14	131	0	73
AMMECR1	149	481	201	0	0
AMMECR1L	171	732	3	21	1597
AMN	226	1649	79	0	0
AMN1	52	454	0	225	727
AMOT	58	158	282	48	53
AMOTL1	223	163	104	3	5
AMOTL2	586	3214	7391	6	457
AMPD1	3	0	0	0	3
AMPD2	2143	1548	10188	49	4396
AMPD3	55	16	144	0	6
AMPH	11	8	1	0	0
AMT	1890	2503	960	0	978
AMTN	1	1	0	0	1
AMY2A	39	0	0	1929	0
AMY2B	155	1816	0	0	0
AMZ1	9	14	0	0	0
AMZ2	23	0	697	42	278
ANAPC1	55	277	151	254	296
ANAPC10	295	88	193	0	166
ANAPC11	266	9650	0	0	395
ANAPC13	1294	4793	3820	3935	0
ANAPC15	921	0	37	0	0
ANAPC16	2503	4487	2181	0	0
ANAPC2	176	2076	163	24	755
ANAPC4	1209	983	909	117	556
ANAPC5	2123	605	606	206	1705
ANAPC7	170	3188	1668	219	94
ANG	73653	3418	5916	4699	7515
ANGEL1	239	3808	308	10	41
ANGEL2	357	861	562	61	487
ANGPT1	119	1602	198	0	3
ANGPT2	108	508	81	0	8
ANGPTL1	764	20	25	0	0
ANGPTL2	261	148	48	39	68
ANGPTL3	2497	40192	26111	17693	3368
ANGPTL4	887	0	5862	0	54
ANGPTL6	124	212	56	0	337
ANK2	36	92	83	0	14
ANK3	237	162	948	0	79
ANKAR	25	26	39	0	9
ANKDD1A	27	15	6	0	0
ANKFY1	254	1617	1478	42	894
ANKH	1038	1057	5849	2382	238
ANKHD1	901	777	1398	589	0
ANKIB1	187	398	728	14	297
ANKK1	7	3	0	0	0
ANKLE2	152	233	292	98	93
ANKMY1	59	5	0	0	11
ANKMY2	135	1832	1091	35	691
ANKRA2	3334	1022	0	0	0
ANKRD1	13	5	137	0	7
ANKRD10	373	155	554	0	316
ANKRD10-IT1	30	0	1	0	0
ANKRD11	88	795	34	232	132
ANKRD12	1895	4238	2686	164	554
ANKRD13A	649	1449	46	667	367
ANKRD13B	9	9	77	0	1
ANKRD13C	175	903	506	933	10705
ANKRD13D	3	31	5	0	0
ANKRD16	6	35	7	0	5
ANKRD17	1669	2183	1137	1643	1301
ANKRD18A	2	0	0	0	0
ANKRD19P	90	0	0	0	0
ANKRD2	4	17	1	0	0
ANKRD20A19P	26	0	0	0	0
ANKRD20A8P	1	0	0	0	0
ANKRD20A9P	97	0	343	0	0
ANKRD23	9	102	70	0	2
ANKRD24	20	261	66	0	0
ANKRD26	135	3794	18	13	49
ANKRD26P1	8	0	0	0	0
ANKRD26P3	2	0	0	0	0
ANKRD27	107	1218	330	1585	560
ANKRD28	1544	3462	469	500	1568
ANKRD29	9	12	0	0	8
ANKRD30A	7	0	0	0	0
ANKRD30BP2	17	0	0	0	0
ANKRD32	99	92	155	26	202
ANKRD33B	9	63	81	0	44
ANKRD34A	4	48	5	0	24
ANKRD34C	4	14	17	0	1
ANKRD35	48	5	31	0	19
ANKRD36B	50	0	0	0	0
ANKRD36BP1	77	0	0	0	0
ANKRD37	310	2089	0	0	73
ANKRD39	39	34	150	0	395
ANKRD40	352	1879	1512	1355	839
ANKRD42	78	91	185	0	113
ANKRD44	442	633	720	98	313
ANKRD45	4	43	5	0	0
ANKRD46	1000	4974	2912	192	3070
ANKRD49	53	215	499	0	402
ANKRD5	34	9	2	0	4
ANKRD50	285	186	123	121	21
ANKRD52	141	1388	391	60	12
ANKRD53	17	16	0	0	0
ANKRD54	78	370	527	0	113
ANKRD55	123	8	9	0	1
ANKRD6	553	67	71	0	16
ANKRD62P1-PARP4P3	1	0	0	0	0
ANKRD65	7	64	0	0	0
ANKRD7	5	7	2	0	1
ANKRD9	26	98	0	0	8
ANKS1A	87	213	184	3	92
ANKS3	20	222	107	0	59
ANKS4B	1249	496	2545	459	0
ANKS6	32	11	19	0	2
ANKZF1	33	3358	16	0	97
ANLN	67	12	63	0	0
ANO1	898	6317	427	4	37
ANO10	68	349	59	57	430
ANO2	6	5	6	0	4
ANO3	42	270	18	0	1
ANO4	32	33	11	0	1
ANO5	61	953	13	0	5
ANO6	663	5684	540	14	768
ANO7	8	337	0	0	0
ANO8	53	90	4	0	0
ANO9	2	0	0	0	0
ANP32A	1608	1945	337	53	0
ANP32A-IT1	5	0	0	0	0
ANP32B	753	5008	1750	4085	1375
ANP32E	1409	189	1163	1593	650
ANPEP	3460	6984	4845	598	426
ANTXR1	396	674	315	0	26
ANTXR2	1028	2003	5242	0	1564
ANXA1	1053	831	1822	0	78
ANXA10	1800	189	0	0	2
ANXA11	224	4543	683	1653	942
ANXA13	19	176	160	4510	46
ANXA2	40	12197	5056	105	343
ANXA2R	3	0	0	0	0
ANXA3	8	80	27	46	702
ANXA4	1547	465	678	8257	573
ANXA5	2326	4810	0	2606	1587
ANXA6	327	2022	0	602	3539
ANXA7	5009	9156	6986	0	514
ANXA9	197	202	18	0	3
AOAH	42	45	32	0	0
AOC2	16	59	91	0	5
AOC3	376	556	896	291	198
AOC4	2	0	0	0	0
AOX1	17925	109268	885	21802	2973
AP1AR	332	1245	847	0	5614
AP1B1	602	3216	703	393	355
AP1G1	2976	1176	3744	999	576
AP1G2	105	20	111	1	14
AP1M1	140	225	2807	186	1143
AP1M2	16	0	0	0	0
AP1S1	545	1202	0	9863	134
AP1S2	332	612	508	334	145
AP1S3	46	64	0	285	276
AP2A1	299	464	537	168	135
AP2A2	146	2041	150	7452	251
AP2B1	415	1221	314	696	10
AP2M1	1165	2262	3326	464	1024
AP2S1	1063	4771	2504	0	150
AP3B1	625	108	3943	7215	173
AP3D1	2150	5046	19	381	17661
AP3M1	1136	1388	840	17	1832
AP3M2	119	215	8	0	25
AP3S1	828	2333	1	4	479
AP4B1	75	672	63	20	89
AP4B1-AS1	9	0	0	0	0
AP4E1	242	1410	966	4	18
AP4M1	27	154	5	0	4
AP4S1	230	73	75	0	313
AP5B1	285	0	1	0	16
AP5M1	919	0	0	0	0
AP5S1	91	0	0	12	0
AP5Z1	182	0	0	54	156
APAF1	166	744	82	10	69
APBA1	357	171	2	0	4
APBA2	18	29	0	0	4
APBA3	51	1012	48	0	551
APBB1	124	94	124	0	104
APBB1IP	373	477	1349	138	124
APBB2	585	1372	1091	90	239
APBB3	52	440	188	0	107
APC	160	1799	12836	657	178
APC2	14	17	7	0	3
APCDD1	18	763	303	0	52
APCDD1L	1	1	2	0	105
APCS	3550	114582	34664	9081	7677
APEH	312	1789	1261	377	320
APEX1	1046	2673	4373	249	208
APEX2	40	221	180	22	101
APH1A	4497	13772	6543	250	216
APH1B	104	641	0	0	0
API5	323	2367	2557	2566	3136
APIP	260	245	6356	0	5530
APITD1	89	0	4410	0	31
APLF	22	233	428	4	85
APLN	6	7	1	0	12
APLNR	1294	462	5	124	24
APLP2	35501	14942	4421	4498	10329
APMAP	21252	0	0	0	0
APOA1	147986	0	51667	164965	19904
APOA1BP	426	2283	790	0	597
APOA2	32066	8318	35315	28465	0
APOA4	2132	122569	19222	1406	60140
APOA5	14727	113836	16425	48744	59224
APOB	28533	190682	2766	76046	145152
APOBEC2	2	631	13	0	0
APOBEC3A	18	0	0	0	0
APOBEC3B	37	0	0	0	1
APOBEC3C	27	0	0	0	0
APOBEC3D	4	0	0	0	0
APOBEC3F	51	0	18	0	0
APOBEC3G	115	0	0	0	0
APOBEC3H	12	0	0	0	0
APOBEC4	6	25	2	0	0
APOBR	11	175	0	0	5
APOC1	2442	16063	0	0	0
APOC1P1	740	0	0	0	0
APOC3	218717	742788	7318	89552	124811
APOC4-APOC2	16	0	0	0	0
APOD	5	198	64	0	0
APOE	19902	1094146	160239	17327	55890
APOF	5344	7478	0	19252	4207
APOH	71753	660855	584894	446741	256958
APOL1	200	0	0	0	0
APOL2	158	0	0	0	0
APOL3	28	0	89	0	0
APOL4	67	0	0	0	0
APOL6	2407	301	2	0	0
APOLD1	43	46	2	6	4
APOM	1751	9042	2261	7119	45179
APOO	308	221	1119	627	107
APOOL	242	1628	40	11	13674
APOPT1	1120	568	1128	0	296
APP	18024	40444	7439	35	1991
APPBP2	348	1300	2840	657	679
APPL1	527	602	1502	272	387
APPL2	190	2002	455	10	312
APRT	393	124	0	39	94
APTX	216	1794	1015	0	56
AQP1	791	192	33	493	209
AQP11	589	2052	3	456	31
AQP3	866	90	157	0	0
AQP4	54	12	50	0	5
AQP5	1	1	1	0	5
AQP6	10	251	11	0	0
AQP7	29	254	5	0	0
AQP7P1	21	0	26	0	0
AQP7P3	5256	0	0	0	0
AQP9	9142	12519	1628	787	2831
AQPEP	3	9	1	0	0
AQR	293	1305	221	319	161
AR	3995	6537	1596	62	5
ARAF	1474	5248	1414	34487	2678
ARAP1	210	219	155	257	4010
ARAP2	279	610	56	63	159
ARAP3	32	178	76	0	134
ARCN1	1417	6959	6449	1723	9767
ARF1	547	2028	7076	1667	297
ARF3	314	2244	448	22	170
ARF4	12230	7793	30639	6403	9210
ARF5	1902	11164	619	166	1760
ARF6	1730	5231	8611	6599	175
ARFGAP1	51	1313	914	0	486
ARFGAP2	525	7549	388	1922	1893
ARFGAP3	387	1812	3654	0	133
ARFGEF1	460	2050	1277	420	1303
ARFGEF2	1240	3930	3075	2143	434
ARFIP1	556	288	821	299	379
ARFIP2	541	637	145	0	187
ARFRP1	243	1236	0	0	93
ARG1	8349	141262	26358	12016	105549
ARG2	199	228	1668	0	8
ARGFX	11	377	186	75	0
ARGLU1	113	1062	327	145	308
ARHGAP1	1574	4533	2983	3905	638
ARHGAP10	5	448	45	0	33
ARHGAP11A	41	56	13	0	43
ARHGAP12	1509	2856	1636	4742	6682
ARHGAP15	116	206	12	0	37
ARHGAP17	1150	78	72	5	1553
ARHGAP18	480	391	0	2	998
ARHGAP19	125	61	0	0	0
ARHGAP20	79	38	2	0	1
ARHGAP21	622	2528	1846	259	592
ARHGAP22	6	23	16	0	0
ARHGAP23	146	302	128	0	8
ARHGAP24	127	638	123	46	982
ARHGAP25	404	205	113	0	137
ARHGAP26	251	374	354	386	12
ARHGAP27	49	250	427	0	0
ARHGAP28	30	7510	131	0	0
ARHGAP29	437	1509	21	759	501
ARHGAP30	337	174	32	0	22
ARHGAP31	83	61	184	35	8
ARHGAP32	193	402	622	34	62
ARHGAP33	9	40	0	0	0
ARHGAP35	2908	12950	2	181	1460
ARHGAP39	2	13	52	0	21
ARHGAP4	75	675	72	0	17
ARHGAP42	77	508	778	55	779
ARHGAP44	17	394	10	0	0
ARHGAP5	1234	4599	3432	11334	208
ARHGAP5-AS1	2	0	0	0	0
ARHGAP6	24	23	604	13	0
ARHGAP9	50	2523	0	0	9
ARHGDIA	1356	9024	371	1163	759
ARHGDIB	126	521	715	56	227
ARHGEF1	87	28	16	0	144
ARHGEF10	457	391	4	1	1
ARHGEF10L	189	4625	50	11	69
ARHGEF11	76	496	69	72	47
ARHGEF12	3302	7943	2709	5029	249
ARHGEF15	202	315	126	35	98
ARHGEF16	14	68	48	0	1
ARHGEF17	112	761	556	0	30
ARHGEF18	161	1066	96	13	60
ARHGEF19	10	11	5	0	1103
ARHGEF2	141	270	178	6	126
ARHGEF25	21	136	81	0	5
ARHGEF26	636	5935	324	40	475
ARHGEF26-AS1	56	0	0	0	0
ARHGEF28	138	0	0	0	0
ARHGEF3	1114	172	266	1	196
ARHGEF35	119	0	0	13	0
ARHGEF37	192	213	215	1	14
ARHGEF38	19	50	6	0	0
ARHGEF39	67	0	0	0	0
ARHGEF4	45	37	0	0	1
ARHGEF40	350	1436	73	0	15
ARHGEF5	41	51	0	0	75
ARHGEF6	87	365	266	3	17
ARHGEF7	184	1911	1797	235	566
ARHGEF9	31	89	2	0	11
ARID1A	395	264	78	3977	286
ARID1B	1651	1739	2768	0	1858
ARID2	817	927	1065	2743	732
ARID3A	93	3	43	0	0
ARID3B	138	264	64	2	42
ARID4A	777	754	744	114	1291
ARID4B	142	1172	760	347	0
ARID5A	153	38	11	0	21
ARID5B	454	1257	697	129	14
ARIH1	461	2488	1650	2366	907
ARIH2	1905	1214	1219	178	1060
ARL1	1313	5354	4085	0	508
ARL13B	36	205	0	6	276
ARL14	27	36	14	0	0
ARL14EP	259	0	0	0	0
ARL15	72	183	148	0	9
ARL16	48	15	0	0	214
ARL2	48	1144	730	168	1090
ARL2BP	364	910	1853	0	656
ARL3	214	645	0	4879	8
ARL4A	271	299	644	0	401
ARL4C	286	1001	189	0	0
ARL4D	501	5728	292	0	0
ARL5A	1717	2933	405	785	1521
ARL5B	190	84	416	596	203
ARL5C	2	12	0	0	2
ARL6	66	35	0	0	84
ARL6IP1	2694	25509	1676	5014	2428
ARL6IP4	1561	6070	450	0	444
ARL6IP5	804	6279	2123	48	102
ARL6IP6	190	549	662	0	128
ARL8A	301	919	143	376	272
ARL8B	1317	7991	5895	2043	3465
ARMC1	1252	2243	3593	531	278
ARMC10	2721	613	2337	0	303
ARMC12	10	0	0	0	0
ARMC2	19	169	58	0	2
ARMC4	5	4	2	0	5
ARMC5	204	550	171	0	1418
ARMC6	126	400	120	13	10
ARMC7	43	111	70	0	8
ARMC8	350	537	68	18	487
ARMC9	4	259	8	25	217
ARMCX1	48	0	3	16	67
ARMCX2	41	151	60	0	46
ARMCX3	695	0	744	57	442
ARMCX4	159	0	16	1	0
ARMCX5	79	31	0	0	0
ARMCX6	287	39	15	0	15
ARNT	1515	2496	3895	246	30
ARNT2	4	16	6	0	87
ARNTL	241	1877	189	332	680
ARNTL2	122	168	16	0	49
ARPC1A	382	4837	491	1243	670
ARPC1B	3156	2658	1514	0	512
ARPC2	1768	5077	10980	2608	1429
ARPC3	2704	40	1865	55	1444
ARPC4	623	1427	666	541	0
ARPC5	240	2501	2981	0	1526
ARPC5L	4189	358	1240	0	4368
ARPP19	3508	4862	2522	8891	0
ARPP21	6	4	4	0	1
ARRB1	82	1367	93	7	7
ARRB2	332	706	58	1	42
ARRDC1	101	491	80	7	13
ARRDC2	78	179	12	0	31
ARRDC3	2346	3513	5897	682	166
ARRDC3-AS1	2	0	0	0	0
ARRDC4	429	123	1112	23	13
ARSA	61	1527	0	150	31
ARSB	335	2071	33	67	115
ARSD	3026	27	130	0	0
ARSE	437	25	0	0	1
ARSF	3	174	0	0	0
ARSG	12	12	741	14	1
ARSI	1	3	17	0	0
ARSJ	32	126	257	0	0
ARSK	200	1370	1532	3	26
ART3	9	17	64	0	7
ART4	81	1517	18	54	118
ART5	26	113	1	0	0
ARTN	3	2	0	0	0
ARV1	663	371	316	0	112
ARVCF	89	619	104	0	130
ARVP6125	8	0	2	5	0
AS3MT	22	1010	1517	1121	3991
ASAH1	10896	4920	1896	1550	1666
ASAH2	13	2	1	0	1
ASAP1	117	585	0	297	168
ASAP2	424	1417	1643	24	622
ASAP3	126	252	62	17	244
ASB1	158	0	12	0	21
ASB11	2	12	206	0	0
ASB13	658	5741	311	39	29
ASB16	5	0	0	0	0
ASB17	192	0	3	0	0
ASB2	4	2	56	0	1
ASB3	12	612	194	0	0
ASB4	34	18	1317	0	0
ASB6	131	314	46	0	74
ASB7	193	821	520	0	68
ASB8	215	1163	578	242	291
ASB9	198	475	26	0	2
ASB9P1	4	0	0	0	0
ASCC1	732	859	418	303	265
ASCC2	174	264	0	111	142
ASCC3	1621	640	39	114	427
ASCL1	15	1327	175	0	4
ASCL2	13	8	0	0	1
ASF1A	370	764	515	0	1267
ASF1B	90	530	10	0	19
ASGR1	3314	33786	1353	20435	23296
ASGR2	4470	34163	0	811	6707
ASH1L	252	2405	417	198	318
ASH1L-AS1	11	0	0	0	0
ASH2L	168	517	222	79	806
ASIC1	14	0	51	0	32
ASIC3	9	0	0	0	0
ASL	1120	4331	1397	956	948
ASMT	32	0	0	0	0
ASMTL	171	0	0	0	0
ASMTL-AS1	54	0	13	0	0
ASNA1	118	1045	635	227	45
ASNS	22	0	156	0	792
ASNSD1	3677	1594	477	2170	274
ASPA	491	1909	535	365	276
ASPDH	1253	11523	2103	106	4405
ASPG	775	5072	127	0	5736
ASPH	3464	4260	3085	106	146
ASPHD1	2	11	0	0	1
ASPHD2	10	24	2	0	1
ASPM	375	27	10	0	20
ASPN	330	129	968	0	133
ASPRV1	20	5	4	0	0
ASPSCR1	247	10	215	0	16
ASRGL1	65	405	0	0	226
ASS1	10838	130576	24674	326770	78216
ASTE1	135	160	55	0	23
ASTN2	236	930	29	0	0
ASUN	41	0	5	0	0
ASXL1	794	1248	234	348	0
ASXL2	195	236	181	24	64
ASXL3	12	12	17	0	0
ASZ1	8	2	0	0	5
ATAD1	649	4153	4467	285	1800
ATAD2	361	636	99	43	263
ATAD2B	610	235	976	70	8
ATAD3A	17	0	0	0	21
ATAD3B	4	0	0	0	21
ATAD3C	26	0	1	0	0
ATAD5	27	24	436	0	14
ATAT1	87	131	55	0	12
ATCAY	1	680	38	0	3
ATE1	62	147	344	28	289
ATF1	967	1084	1133	130	160
ATF2	938	315	1366	257	224
ATF3	127	47	0	0	12
ATF4	1521	2781	11044	3101	549
ATF5	1049	7336	1383	0	154
ATF6	675	667	3245	2137	244
ATF6B	108	583	114	36	140
ATF7	399	173	696	235	12
ATF7IP	205	1371	570	52	568
ATF7IP2	117	354	3	0	47
ATG10	186	336	682	16	362
ATG12	918	8567	1993	0	1017
ATG13	523	1161	469	376	850
ATG14	225	721	269	0	285
ATG16L1	150	697	86	112	259
ATG16L2	18	543	8	0	19
ATG2A	694	7083	1102	53	641
ATG2B	508	1224	615	492	0
ATG3	661	41	1711	22669	9672
ATG4A	247	728	2	0	0
ATG4B	138	733	347	38	157
ATG4C	512	1352	996	60	121
ATG4D	297	69	107	95	69
ATG5	698	1991	184	567	0
ATG7	607	590	168	0	87
ATG9A	379	3109	733	94	1485
ATHL1	56	334	1	35970	14
ATIC	284	65	6158	0	44
ATL1	15	42	0	297	14
ATL2	332	2342	24	4391	2450
ATL3	93	1955	109	800	262
ATM	634	1322	1492	25	46
ATMIN	788	2283	0	88	150
ATN1	212	474	112	21	0
ATOH7	3	0	0	0	0
ATOH8	594	1768	3	0	468
ATOX1	1240	179	52	18021	24552
ATP10A	3	51	16	30	5
ATP10B	8	16	0	0	2
ATP10D	36	303	192	39	152
ATP11A	506	301	817	5	2908
ATP11B	754	3118	1814	605	1354
ATP11C	1943	6606	5178	1668	0
ATP13A1	225	1205	0	96	136
ATP13A2	35	543	71	0	184
ATP13A3	3789	2161	1434	7978	49
ATP13A5	4	5	0	0	42
ATP1A1	594	8879	2710	693	4032
ATP1A1OS	19	0	0	0	0
ATP1A2	17	56	22	0	14
ATP1B1	6004	5078	3755	796	3372
ATP1B2	77	129	5	5	1
ATP1B3	430	689	0	0	1727
ATP1B4	1	12	32	0	1
ATP2A1	7	32	6	0	0
ATP2A2	4326	5747	11978	19660	15332
ATP2A3	69	372	14	2	3
ATP2B1	963	2000	196	1292	576
ATP2B2	661	2171	1184	897	494
ATP2B3	8	24	29	32	0
ATP2B4	365	386	358	22	0
ATP2C1	2808	2975	1866	134	1252
ATP4A	2	6	72	0	1
ATP5A1	18406	152516	26098	89477	137110
ATP5B	18507	73312	44883	28175	57659
ATP5C1	24895	33008	1065	204210	24606
ATP5D	211	14514	4680	0	220
ATP5EP2	333	0	0	0	0
ATP5F1	2710	28761	31928	32130	0
ATP5G1	272	32123	4601	9664	2335
ATP5G2	67	1118	2937	12281	1646
ATP5G3	16822	11516	46209	14	18360
ATP5J	15245	25143	11630	11200	30562
ATP5J2	435	26087	5262	55753	2183
ATP5L	7306	59503	39918	110756	1388
ATP5O	1177	28447	17645	11954	9282
ATP5S	117	380	0	429	506
ATP5SL	170	515	261	0	671
ATP6AP1	543	8239	311	2244	241
ATP6AP1L	3	183	0	0	44
ATP6AP2	831	626	0	2805	157
ATP6V0A1	146	620	257	742	448
ATP6V0A2	337	1181	1228	1855	125
ATP6V0A4	10	6	1	0	1
ATP6V0B	910	9233	193	11356	191
ATP6V0C	671	3750	3370	1450	5192
ATP6V0D1	464	6987	770	5469	5923
ATP6V0E1	2410	24390	4429	2339	913
ATP6V0E2	808	235	57	2	59
ATP6V1A	1852	128	1413	450	613
ATP6V1B2	2464	3327	2521	9639	5288
ATP6V1C1	1161	1752	6076	1	1691
ATP6V1C2	937	829	7	0	18
ATP6V1D	1415	3269	2400	9881	878
ATP6V1E1	1177	57	1029	496	437
ATP6V1E2	13	7	0	0	0
ATP6V1F	177	69	31	6611	32
ATP6V1G1	2151	694	20989	0	8331
ATP6V1G2	34	13	44	0	1
ATP6V1H	1856	2065	5356	5970	988
ATP7A	110	207	729	11	29
ATP7B	1442	5825	3880	105	136
ATP8A1	148	194	397	594	31
ATP8B1	104	308	587	219	134
ATP8B2	65	488	17	0	72
ATP8B4	97	386	9	5	29
ATP9A	256	298	102	134	438
ATP9B	91	326	11	1	296
ATPAF1	149	829	987	667	941
ATPAF2	162	164	0	7	518
ATPBD4	80	78	85	23	387
ATPBD4-AS1	20	0	0	0	0
ATPIF1	16057	34143	1397	5351	800
ATR	37	344	358	19	0
ATRAID	1330	0	0	0	0
ATRIP	38	54	90	294	334
ATRN	1569	8523	140	413	2604
ATRNL1	124	313	167	0	54
ATRX	1514	1441	674	6738	261
ATXN1	166	1540	676	181	7
ATXN10	1330	408	1865	2819	869
ATXN1L	212	354	16	35	38
ATXN2	235	2018	1025	273	1030
ATXN2L	92	4872	171	101	63
ATXN3	933	300	664	94	228
ATXN7	177	880	767	580	19
ATXN7L1	209	271	974	263	25
ATXN7L2	16	42	57	0	1
ATXN7L3	363	306	87	39	316
ATXN7L3B	971	2801	2389	0	2370
AUH	51	1380	1904	0	317
AUNIP	4	0	0	0	0
AUP1	484	346	2	1137	732
AURKA	197	103	108	0	52
AURKAIP1	34	700	0	70	1842
AURKB	103	32	195	0	15
AURKC	35	12	0	0	15
AUTS2	777	927	2526	0	0
AVEN	358	2788	0	0	1412
AVIL	32	7	29	0	8
AVL9	37	0	31	17	0
AVPI1	379	1271	480	0	802
AVPR1A	508	105	437	0	749
AXDND1	1	6	1	0	0
AXIN1	216	790	672	1601	160
AXIN2	104	291	20	19	67
AXL	283	1205	475	11	164
AZGP1	6247	0	5767	21760	4034
AZGP1P1	50	0	0	0	0
AZI1	5	421	6	0	29
AZI2	416	1962	2039	496	312
AZIN1	960	6890	4129	0	1709
B2M	261819	2625	0	134336	37406
B3GALNT1	45	121	27	0	3
B3GALNT2	247	1358	712	0	199
B3GALT2	12	95	0	0	9
B3GALT4	7	10	123	0	0
B3GALT6	147	1911	182	0	207
B3GALTL	511	513	0	39	54
B3GAT1	86	8	1	0	1
B3GAT2	3	4	0	0	10
B3GAT3	154	2331	1448	0	421
B3GNT1	378	2546	28	0	0
B3GNT2	486	276	1671	566	196
B3GNT3	5	320	28	0	1
B3GNT5	26	14	23	0	5
B3GNT6	4	397	0	0	0
B3GNT8	12	2	0	0	0
B3GNT9	248	385	0	0	243
B4GALNT1	3	4	69	0	416
B4GALT1	1185	4802	4250	618	257
B4GALT2	100	928	28	0	3
B4GALT3	124	2217	1212	32	125
B4GALT4	2292	396	200	0	10
B4GALT5	1149	3762	1869	0	653
B4GALT6	22	386	589	39	67
B4GALT7	184	139	407	0	48
B9D1	17	185	193	0	0
B9D2	80	4996	0	0	2
BAALC	110	190	7	0	1
BAAT	30988	34577	1	1633	21253
BABAM1	786	3225	0	0	491
BACE1	970	3384	2287	22	27
BACE2	115	727	1018	0	10
BACH1	1235	2235	2662	1	25
BACH2	76	151	646	542	13
BAD	79	894	0	0	106
BAG1	867	532	40	0	493
BAG2	390	495	670	0	96
BAG3	62	864	3828	54	78
BAG4	491	538	135	46	73
BAG5	424	1551	0	45946	1411
BAG6	601	650	1614	214	572
BAGE	1	0	0	0	0
BAHCC1	64	0	14	0	0
BAHD1	111	52	258	0	51
BAI1	3	14	3	0	2
BAI3	87	164	0	0	4
BAIAP2	850	4229	405	0	113
BAIAP2-AS1	16	0	0	0	0
BAIAP2L1	436	3297	5633	151	2150
BAIAP2L2	6	1161	9	0	9
BAIAP3	61	9	15	0	4
BAK1	62	11	26	3	28
BAMBI	1205	563	109	0	146
BANCR	1	0	0	0	0
BANF1	679	4308	8650	79	280
BANF2	1	0	0	0	0
BANK1	16	71	353	2	29
BANP	57	1234	43	11	32
BAP1	652	1225	1174	32	699
BARD1	9	41	0	103	0
BARX2	2	15	0	0	0
BASP1	172	317	353	0	0
BASP1P1	1	0	0	0	0
BATF	9	190	11	0	9
BATF2	193	7	142	0	2
BATF3	122	457	66	0	25
BAX	85	794	229	0	151
BAZ1A	369	1112	644	22	145
BAZ1B	703	3045	766	175	290
BAZ2A	342	1500	222	78	48
BAZ2B	172	356	269	94	177
BBC3	17	112	106	0	0
BBIP1	1454	225	203	1904	0
BBOX1	4132	12235	2344	3	338
BBS1	89	414	29	3	104
BBS10	567	724	156	0	105
BBS12	32	60	24	0	85
BBS2	258	541	148	53	185
BBS4	263	109	8	7	154
BBS5	268	1541	520	0	526
BBS7	107	111	368	0	41
BBS9	283	29	13	0	170
BBX	438	9574	671	123	11
BCAM	432	718	0	0	17
BCAP29	1124	1651	1801	431	2205
BCAP31	6219	282	3077	479	9304
BCAR1	40	317	68	12	543
BCAR3	1454	82	0	5278	1771
BCAS1	7	235	4021	4	0
BCAS2	4981	4626	3332	0	305
BCAS3	123	1371	173	139	301
BCAS4	9	31	14	0	0
BCAT1	217	34	32	0	0
BCAT2	124	261	130	0	51
BCCIP	403	10002	571	0	2172
BCDIN3D	55	671	242	0	14
BCDIN3D-AS1	147	0	0	0	0
BCHE	336	4970	261	0	182
BCKDHA	339	1026	22660	147	302
BCKDHB	3921	3079	10931	19887	15827
BCKDK	368	1083	668	68	94
BCL10	284	91	0	0	2236
BCL11A	30	98	150	0	0
BCL11B	31	206	50	0	0
BCL2	33	230	160	6	5
BCL2A1	180	60	74	0	35
BCL2L1	540	1938	183	178	26
BCL2L10	3	0	0	0	0
BCL2L11	418	917	126	6	2
BCL2L12	94	991	50	0	17
BCL2L13	648	3178	800	5	2
BCL2L14	8	53	13	0	8
BCL2L2	122	1305	251	0	57
BCL3	263	530	824	8	51
BCL6	269	2140	1114	12	397
BCL6B	221	335	367	5	410
BCL7A	89	237	209	72	19
BCL7B	1001	4413	0	0	384
BCL7C	20	0	25	0	0
BCL9	80	412	139	6	8
BCL9L	302	1419	429	168	42
BCLAF1	692	3840	2423	1240	1476
BCMO1	7	438	1677	121	61
BCO2	858	3560	3429	493	312
BCOR	264	376	201	60	315
BCORL1	150	241	51	39	24
BCORP1	4	0	0	6557	0
BCR	18	315	1359	88	144
BCRP3	3	0	0	0	0
BCS1L	323	666	630	424	187
BDH1	3562	11974	17	274	827
BDH2	1929	3330	4598	0	2266
BDKRB2	126	546	0	0	4
BDNF	27	31	52	12	24
BDNF-AS	37	0	0	0	0
BDP1	408	817	357	255	2
BEAN1	8	4	1	0	0
BECN1	826	2995	22	0	591
BEGAIN	46	375	0	0	1
BEND2	1	5	10	0	0
BEND3	35	117	103	0	0
BEND4	3	12	12	0	0
BEND5	7	353	191	0	7
BEND6	4	24	25	0	3
BEND7	634	324	68	4	18
BEST1	6	0	1	0	0
BEST2	1	4	0	0	0
BEST3	2	2	2	0	2
BET1	1707	2479	9336	1251	9922
BET1L	212	1258	197	0	566
BEX1	26	383	0	0	0
BEX2	66	0	501	0	34
BEX4	8	775	0	0	8
BEX5	95	3	0	0	0
BFAR	442	1516	367	166	1084
BFSP1	4	1	3	0	7
BGN	643	16505	1566	221	2106
BHLHB9	104	0	73	0	651
BHLHE22	12	193	0	0	7
BHLHE40	1187	979	1138	2560	132
BHLHE41	34	19	81	0	12
BHMT	30198	45688	0	139078	75878
BHMT2	3593	8173	10117	287	18425
BICD1	13	17	13	0	1
BICD2	224	1245	1394	0	170
BID	1698	3509	32	0	8
BIK	19	0	3	0	1
BIN1	210	1763	304	0	31
BIN2	98	96	2	7	29
BIN3	202	1858	177	35	114
BIRC2	1745	1366	1569	0	335
BIRC3	713	921	4066	127	97
BIRC5	89	263	0	0	74
BIRC6	662	3701	1081	3098	910
BIVM	579	2057	694	0	0
BLCAP	552	2340	1124	377	370
BLK	2	5	11	0	0
BLM	15	89	20	0	110
BLMH	2290	8355	7330	427	1003
BLNK	942	454	141	0	100
BLOC1S1	318	17438	1039	22	6766
BLOC1S2	663	1809	659	0	1713
BLOC1S3	12	751	8	0	9
BLOC1S4	283	0	0	0	185
BLOC1S5	154	0	0	0	0
BLOC1S6	1092	0	0	0	0
BLVRA	354	41	2603	71	286
BLVRB	5342	0	8826	14824	2021
BLZF1	23	129	1076	0	109
BMF	147	474	15	1109	228
BMP1	66	525	105	594	1612
BMP10	4	8	13	9	22
BMP2	327	490	329	16	39
BMP2K	151	374	431	65	25
BMP3	13	13	7	2	0
BMP4	26	1417	59	0	8
BMP5	20	193	13	0	257
BMP6	157	1189	1062	0	6
BMP7	5	4	17	0	5
BMP8A	8	0	11	0	0
BMP8B	81	15	6	0	0
BMPER	2164	982	522	0	40
BMPR1A	92	140	80	97	98
BMPR1B	6	0	91	0	1
BMPR2	1191	4922	3410	1339	100
BMS1	260	0	897	35	320
BMS1P4	10	0	0	0	0
BNC2	27	27	40	0	3
BNIP1	297	302	387	79	325
BNIP2	2853	738	0	0	86
BNIP3	34154	18114	7058	3408	7275
BNIP3L	3140	7848	4241	4950	3812
BOD1	6905	1578	2867	206	213
BOD1L1	627	0	0	0	285
BOK	2185	31028	53	0	0
BOK-AS1	25	0	0	0	0
BOLA1	553	3527	39	0	14
BOLA3	5035	9500	17547	0	2330
BOLA3-AS1	15	0	0	0	0
BOP1	165	438	185	23	72
BORA	41	176	143	0	11
BPGM	80	126	146	541	810
BPHL	1034	3708	1356	2146	15110
BPI	4	27	7	0	0
BPIFA1	2	1	0	0	0
BPIFB1	19	0	0	0	1
BPIFB4	4	2	0	0	0
BPNT1	32	830	239	967	1242
BPTF	210	1569	724	83	357
BRAF	133	211	74	7	288
BRAP	134	597	809	327	469
BRAT1	117	1186	0	0	0
BRCA1	155	1899	92	0	36
BRCA2	9	120	167	1	41
BRCC3	549	2107	1287	302	1583
BRD1	81	1791	0	105	1678
BRD2	706	3683	2040	552	1
BRD3	440	3476	1165	134	445
BRD4	759	2861	637	409	735
BRD7	266	3533	0	891	742
BRD7P3	5	0	43	0	0
BRD8	236	1782	289	21	204
BRD9	142	1101	109	0	127
BRE	427	610	0	71	402
BRE-AS1	48	0	0	0	0
BRF1	136	344	0	0	720
BRF2	339	377	110	0	168
BRI3	2832	21228	0	0	0
BRI3BP	10	562	236	0	9
BRIP1	103	106	35	1	0
BRIX1	90	465	1447	95	618
BRK1	670	7784	489	14442	5708
BRMS1	470	399	0	28	0
BRMS1L	199	325	269	183	0
BROX	16	48	25	952	989
BRPF1	127	366	201	1469	234
BRPF3	669	1701	385	284	23
BRSK1	2	3	36	0	9
BRSK2	3	6	0	0	1
BRWD1	2417	2391	1384	99	428
BRWD1-IT2	7	0	0	0	0
BRWD3	352	474	227	188	98
BSDC1	400	2435	739	5780	405
BSG	758	5792	4423	0	12770
BSN	33	47	10	12	58
BSPH1	1	0	1	0	0
BSPRY	11	24	0	0	11
BST1	5	58	180	0	21
BST2	2294	0	3	0	854
BTAF1	376	576	281	38	301
BTBD1	665	647	1363	201	1880
BTBD10	78	433	120	0	61
BTBD11	2	30	10	0	0
BTBD16	20	8	1	0	0
BTBD2	542	2413	1006	39	433
BTBD3	5354	498	2491	92	7
BTBD6	382	1746	0	0	422
BTBD7	508	1727	1025	199	26
BTBD9	94	71882	202	3	113
BTC	1	51	8	0	11
BTD	194	2858	221	45	256
BTF3	1020	4716	16606	10913	0
BTF3L4	729	3421	3007	2465	0
BTG1	4077	29489	5296	18415	14502
BTG2	158	168	759	49	147
BTG3	326	171	3356	0	394
BTG4	1	0	0	0	0
BTK	3	15	45	0	7
BTLA	6	50	262	0	1
BTN2A1	649	0	1	0	0
BTN2A2	28	0	1	0	7
BTN3A1	309	0	0	0	0
BTN3A2	541	0	0	382	1
BTN3A3	111	0	0	0	0
BTNL3	7	0	0	0	0
BTNL9	30	0	65	0	2
BTRC	469	971	533	24	73
BUB1	108	57	2	0	16
BUB1B	130	45	15	3	3
BUB3	869	3296	7444	585	177
BUD13	45	309	150	0	48
BUD31	371	115	0	2081	1220
BVES	1	31	974	0	1
BYSL	287	206	2	0	391
BZRAP1	48	122	11	19	1
BZRAP1-AS1	5	0	0	0	0
BZW1	9758	16609	8545	887	1617
BZW2	515	1500	489	92	95
C10orf10	443	3105	441	0	3237
C10orf108	48	0	0	0	0
C10orf11	1500	436	0	0	252
C10orf114	8	10	0	0	0
C10orf116	24	41	138	0	0
C10orf118	57	277	251	184	244
C10orf12	28	84	36	0	85
C10orf126	8	0	0	0	0
C10orf128	2	21	1	0	69
C10orf137	99	989	487	30	425
C10orf2	363	646	760	0	1416
C10orf25	35	219	26	0	0
C10orf32	1471	5433	19893	38007	1024
C10orf35	3	88	207	0	572
C10orf47	358	1618	1928	1098	863
C10orf54	99	152	309	23	22
C10orf57	1680	5852	2126	329	626
C10orf67	3	4	1215	0	0
C10orf76	232	1106	413	67	483
C10orf88	79	437	6	0	32
C10orf95	3	0	1	0	0
C11orf1	37	18	946	0	30
C11orf10	2909	7289	1710	14112	243
C11orf21	3	36	1	0	0
C11orf24	1979	798	0	34	9
C11orf30	70	89	0	127	12
C11orf31	1057	6861	1283	0	0
C11orf35	51	103	0	0	1
C11orf48	33	192	3	2703	118
C11orf49	40	228	0	23	346
C11orf54	1350	7272	1692	7199	7550
C11orf57	306	1620	1017	1385	414
C11orf58	2476	6803	4006	876	3414
C11orf63	3	15	3	0	0
C11orf65	61	0	0	0	177
C11orf67	440	3772	0	3393	0
C11orf68	206	3152	545	0	687
C11orf71	9	0	0	0	10
C11orf73	1213	4810	14	0	951
C11orf74	1183	164	0	1604	4185
C11orf75	219	851	0	0	435
C11orf80	4	7	36	0	0
C11orf82	7	3	32	0	18
C11orf83	603	153	256	0	183
C11orf84	11	67	0	0	1
C11orf9	474	179	45	3	114
C11orf91	8	873	0	0	1
C11orf92	2	0	0	0	0
C11orf93	5	198	142	82	0
C11orf95	94	206	56	0	79
C11orf96	154	1824	0	0	1
C12orf10	33	804	236	0	54
C12orf23	4689	6725	7524	344	101
C12orf29	667	856	404	53	1110
C12orf36	32	0	1	0	0
C12orf39	5	94	0	0	2
C12orf4	113	358	396	0	168
C12orf42	1	21	0	0	0
C12orf43	59	381	795	0	76
C12orf44	172	1001	0	13521	4
C12orf45	90	2754	6	0	499
C12orf49	37	129	166	0	41
C12orf5	366	399	701	0	70
C12orf52	50	8	7	1	628
C12orf57	206	61933	110	0	0
C12orf60	33	25	2	0	6
C12orf61	2	40	1	0	0
C12orf65	24	136	0	26	102
C12orf66	50	613	47	0	31
C12orf69	12	69	29	0	0
C12orf70	2	18	0	0	0
C12orf71	3	0	0	0	0
C12orf73	362	2446	2242	0	10
C12orf75	24	690	0	0	0
C12orf76	54	184	0	0	38
C14orf1	6212	7039	1306	2323	2993
C14orf101	591	1679	984	50	245
C14orf105	200	25	61	0	0
C14orf119	925	2454	183	0	60
C14orf132	103	0	0	0	0
C14orf142	105	1820	1166	0	246
C14orf159	634	665	1	0	529
C14orf162	1	0	0	0	0
C14orf166	3798	9194	12928	3171	105
C14orf169	391	84	117	41	88
C14orf176	3	2	0	6	0
C14orf182	4	151	0	0	0
C14orf183	11	2	0	0	0
C14orf2	3392	39731	3704	0	0
C14orf23	20	0	0	0	0
C14orf28	197	343	46	0	22
C14orf37	2	7	17	0	0
C14orf39	5	10	2	0	0
C14orf64	3	0	0	0	0
C14orf79	28	197	2	0	1
C14orf80	12	58	0	0	25
C14orf93	128	161	2	14	142
C15orf23	99	428	13	0	2
C15orf26	4	0	0	0	0
C15orf38	124	683	98	0	39
C15orf39	32	256	187	25	45
C15orf40	209	873	308	0	449
C15orf41	68	221	203	25	54
C15orf43	99	101	0	0	0
C15orf48	57	30	147	0	17
C15orf52	69	181	128	0	0
C15orf56	1	7	0	0	0
C15orf57	107	142	521	0	329
C15orf61	189	3310	568	0	889
C15orf62	11	8	415	0	0
C16orf13	182	1564	0	0	217
C16orf3	10	0	0	0	0
C16orf45	275	31	5	0	22
C16orf46	23	6	14	0	1
C16orf48	222	650	0	0	0
C16orf5	445	2143	1185	1137	1362
C16orf52	367	1097	484	468	0
C16orf53	629	2279	159	0	0
C16orf54	29	46	23	0	15
C16orf55	15	4	0	0	2
C16orf58	1038	7466	30	895	213
C16orf62	563	832	362	44	519
C16orf7	413	1681	62	6	0
C16orf70	846	3312	15	822	221
C16orf72	725	3250	1004	3484	1103
C16orf79	13	9	0	17	0
C16orf80	223	2853	162	236	960
C16orf86	21	17	0	0	0
C16orf87	315	258	0	0	54
C16orf88	62	223	0	0	7
C16orf89	3	58	16	1	0
C16orf91	17	18	0	0	78
C16orf95	89	0	0	0	0
C16orf96	18	3	0	0	0
C17orf100	47	51	28	0	0
C17orf101	122	657	707	0	0
C17orf103	72	213	0	138	183
C17orf104	5	49	97	1	4
C17orf108	115	346	46	0	0
C17orf109	17	77	112	0	0
C17orf110	55	814	0	0	0
C17orf28	33	132	80	0	0
C17orf47	1	9	2	0	1
C17orf51	81	0	154	0	0
C17orf53	8	22	20	0	5
C17orf58	100	366	181	0	273
C17orf59	208	0	500	0	9
C17orf62	71	148	0	1707	754
C17orf65	11	70	8	0	0
C17orf67	8	13	1	0	0
C17orf69	16	0	265	0	0
C17orf70	112	249	150	0	48
C17orf72	9	11	4	0	0
C17orf75	386	1544	1290	0	67
C17orf76-AS1	26105	0	0	0	0
C17orf77	16	89	0	0	0
C17orf79	91	766	133	0	9
C17orf80	114	891	376	0	37
C17orf85	640	423	469	44	125
C17orf89	182	5008	0	0	139
C17orf96	21	5	1	0	0
C17orf97	39	9	5	0	0
C18orf1	1480	1511	1855	2	528
C18orf12	3	0	0	0	0
C18orf21	159	580	2450	0	200
C18orf25	194	835	398	96	42
C18orf26	140	433	0	0	0
C18orf32	20	0	0	0	498
C18orf42	18	11	74	0	1
C18orf54	18	14	109	0	4
C18orf56	29	3	0	0	0
C18orf8	567	548	0	31	442
C19orf10	316	9831	8063	2835	1646
C19orf12	1789	7186	72	10	1228
C19orf18	18	0	0	0	1
C19orf21	8	124	0	0	7
C19orf24	333	165	4070	0	64
C19orf25	31	662	211	0	465
C19orf38	17	182	3	0	31
C19orf40	7	6	0	0	45
C19orf42	355	10302	0	692	164
C19orf43	756	7063	1402	0	0
C19orf44	17	157	10	0	52
C19orf47	55	164	0	0	50
C19orf48	43	1992	0	0	0
C19orf52	36	658	0	0	254
C19orf53	3463	112	5728	482	635
C19orf54	28	26	196	0	0
C19orf59	15	21	2	0	3
C19orf6	212	1606	844	333	195
C19orf60	542	4260	12046	0	1881
C19orf66	1988	2418	1432	81	320
C19orf70	223	516	1207	805	918
C19orf77	765	19	0	470	292
C19orf80	2433	539	0	1588	579
C1D	3044	6279	0	10207	100
C1GALT1	401	1209	1309	1622	226
C1GALT1C1	311	2764	867	6262	1088
C1orf101	16	132	29	0	0
C1orf105	24	16	0	0	6
C1orf106	9	43	0	0	10
C1orf109	186	28	170	0	0
C1orf112	76	23	9	185	22
C1orf115	1519	4441	2909	0	4450
C1orf116	22	142	4	0	0
C1orf122	33	38	325	0	0
C1orf123	194	169	0	751	782
C1orf126	32	0	81	0	0
C1orf129	4	8	0	0	0
C1orf131	842	1474	94	1343	132
C1orf140	14	0	122	0	0
C1orf145	4	0	0	0	0
C1orf159	13	25	0	0	4
C1orf162	140	432	0	0	0
C1orf168	170	1040	216	506	106
C1orf170	1	0	6	0	7
C1orf172	73	355	99	303	32
C1orf173	7	273	123	0	1
C1orf174	2140	824	81	0	612
C1orf180	5	0	0	0	0
C1orf186	13	15	14	0	0
C1orf192	8	23	27	0	1753
C1orf198	391	362	780	2	90
C1orf204	32	8	81	0	0
C1orf21	540	257	38	0	21
C1orf210	51	68	2331	0	1637
C1orf212	268	1797	20	0	776
C1orf216	36	217	5	0	51
C1orf220	13	0	11	0	0
C1orf222	6	0	0	0	1
C1orf226	74	525	440	0	6
C1orf228	6	64	14	0	0
C1orf27	351	2394	1450	141	1704
C1orf35	66	89	347	0	31
C1orf43	883	8132	3310	88	510
C1orf50	257	4	882	2758	1048
C1orf51	29	20	0	0	0
C1orf52	1131	2341	1004	0	156
C1orf54	72	182	0	432	0
C1orf56	107	141	37	0	0
C1orf63	203	176	19	0	700
C1orf74	38	129	0	0	337
C1orf85	237	277	328	117	2686
C1orf86	133	1242	0	0	23
C1orf94	1	3	0	0	1
C1orf95	9	71	20	0	0
C1QA	3329	25809	855	0	79
C1QB	7369	12876	28014	245	453
C1QBP	9921	20835	632	0	23834
C1QC	593	439	6189	2539	97
C1QL2	3	1	1	0	0
C1QTNF1	888	1174	115	22	12
C1QTNF2	4	71	6	0	14
C1QTNF3	84	68	114	0	3
C1QTNF6	210	166	3	0	18
C1QTNF7	61	61	77	0	28
C1QTNF9B-AS1	23	8	0	0	0
C1R	13955	0	22106	2267	89979
C1RL	1416	0	30	431	68
C1RL-AS1	29	0	0	0	0
C1S	41344	9694	33603	17937	16798
C2	8106	74093	9416	107	479
C20orf111	1322	2380	5	0	788
C20orf112	152	226	107	0	21
C20orf132	19	144	3	0	2
C20orf152	8	30	7	0	67
C20orf160	22	417	0	0	1
C20orf194	268	48	255	126	147
C20orf20	139	519	0	0	0
C20orf26	4	16	205	0	0
C20orf27	105	834	1202	0	26
C20orf43	450	1394	575	127	1254
C20orf72	2578	958	379	246	229
C20orf96	25	6	2	0	0
C21orf119	15	0	0	0	0
C21orf2	119	869	0	0	101
C21orf33	2607	1772	8136	2823	277
C21orf37	5	0	0	0	0
C21orf58	2	18	0	2	22
C21orf59	447	0	891	0	232
C21orf62	1	43	345	11	38
C21orf67	15	0	0	0	0
C21orf7	69	9	0	0	12
C21orf88	17	0	0	0	0
C21orf90	4	0	0	0	0
C21orf91	249	571	3282	0	0
C22orf13	1375	20870	3134	0	0
C22orf24	1	0	7	0	0
C22orf25	154	538	459	29	184
C22orf26	5	7	0	0	0
C22orf28	3657	7448	4414	19	10360
C22orf29	535	356	29	20	0
C22orf32	1343	25188	2769	4279	5453
C22orf39	146	1872	1125	0	316
C22orf45	1206	0	188	0	0
C22orf46	27	4	0	0	0
C2CD2	245	302	554	985	758
C2CD2L	211	620	90	454	88
C2CD4A	2	365	13	0	0
C2orf15	14	130	0	0	0
C2orf16	4	8	0	0	3
C2orf18	422	1283	46	78	217
C2orf27A	6	0	0	0	0
C2orf29	2403	1486	0	0	313
C2orf40	35	1657	144	0	27
C2orf42	553	23	103	35	57
C2orf43	124	4406	420	70	238
C2orf44	41	75	98	3	7
C2orf47	601	4022	1225	2906	1
C2orf49	92	71	191	26	823
C2orf54	81	1515	1	0	1
C2orf56	35	570	426	1015	0
C2orf65	2	4	0	0	0
C2orf66	3	0	1	0	0
C2orf68	153	721	2345	32	1
C2orf69	1189	1533	187	6	1339
C2orf72	609	2946	1424	1108	3
C2orf74	1234	254	0	0	1
C2orf76	28	251	9	0	4
C2orf78	1	3	0	0	2
C2orf81	8	13	0	0	0
C2orf82	4	0	0	0	0
C2orf88	106	110	179	4	12
C2orf91	6	0	0	0	0
C3	108012	984300	229606	213250	116382
C3AR1	139	150	3	15	8
C3orf14	23	14	12	242	2622
C3orf17	521	1475	245	44	30
C3orf18	79	201	45	0	20
C3orf27	10	2	0	0	0
C3orf32	6	22	0	0	0
C3orf33	16	70	391	227	109
C3orf35	10	4	228	0	0
C3orf37	193	346	0	0	24
C3orf38	1144	746	862	477	0
C3orf43	3	3	0	0	0
C3orf45	159	410	9	0	0
C3orf49	12	0	0	0	0
C3orf52	87	201	723	0	6
C3orf56	2	0	0	0	0
C3orf58	280	589	6033	3098	712
C3orf62	27	534	170	0	25
C3orf67	4	3	88	0	1
C3orf70	113	20	66	35	0
C3orf72	60	22	0	0	0
C3orf74	1	0	0	0	0
C3orf77	1	4	0	0	0
C3orf78	143	855	206	0	0
C3orf80	8	3	0	0	0
C3P1	622	0	15	0	0
C4BPA	33862	53102	5593	70590	124501
C4BPB	12196	32650	3133	13336	5885
C4orf19	1441	6682	4086	69	1066
C4orf21	34	70	22	0	50
C4orf26	19	2	44	0	0
C4orf27	309	0	125	0	296
C4orf29	5	60	185	1352	218
C4orf3	6576	4027	1433	0	6052
C4orf32	174	482	307	84	154
C4orf33	421	1232	0	1	953
C4orf34	425	2121	0	1598	1449
C4orf36	1	0	10	0	0
C4orf46	49	223	104	0	41
C4orf47	3	9	109	0	0
C4orf48	15	69	88	0	0
C4orf50	6	0	1	2	0
C4orf52	173	29	1871	108	376
C5	10069	55746	35402	56074	16465
C5AR1	339	2138	88	43	102
C5orf15	804	3761	1440	3	1138
C5orf22	561	851	283	0	519
C5orf24	2450	418	5621	929	5033
C5orf25	1431	87	32	31	0
C5orf27	39	0	0	0	0
C5orf28	271	165	59	11	7
C5orf30	31	410	196	0	610
C5orf34	7	158	0	0	100
C5orf4	212	1280	8634	56	85
C5orf42	52	346	32	9	62
C5orf43	1344	2939	2962	56	2841
C5orf44	190	584	1691	0	0
C5orf45	44	171	28	0	18
C5orf47	1	13	0	0	0
C5orf49	29	169	0	0	0
C5orf51	762	2846	1738	820	818
C5orf54	18	0	2	0	0
C5orf55	42	27	0	0	0
C5orf56	164	213	0	0	0
C5orf62	68	1148	10	0	0
C5orf63	125	2000	715	71	620
C5orf64	3	23	1	0	0
C6	10075	20768	39825	0	2484
C6orf1	268	1250	29	0	238
C6orf106	2274	11972	13022	796	5699
C6orf108	1732	95	254	0	353
C6orf118	2	0	2	0	0
C6orf120	1044	1257	8381	376	844
C6orf123	134	0	0	0	0
C6orf130	770	1353	0	419	1333
C6orf136	195	3825	650	0	1169
C6orf162	138	314	976	1917	612
C6orf163	4	8	18	0	1
C6orf165	3	4	5	0	0
C6orf170	40	101	25	124	32
C6orf203	166	372	0	1346	918
C6orf211	575	28	330	28	136
C6orf223	2	3	14	0	0
C6orf225	9	7	211	0	0
C6orf226	310	60	52	0	53
C6orf228	1759	3160	313	85	2
C6orf47	81	813	164	0	45
C6orf48	1683	3401	0	0	0
C6orf52	13	571	113	0	1
C6orf57	6	125	0	34	653
C6orf62	1516	0	0	1750	10269
C6orf7	7	0	0	0	0
C6orf70	214	0	0	9	119
C6orf89	2534	3452	3113	679	1788
C7	1109	3161	1205	148	202
C7orf10	323	739	614	35880	2719
C7orf13	155	0	0	0	0
C7orf23	170	2177	3361	2274	1678
C7orf25	430	2643	0	36	2852
C7orf26	463	567	0	88	107
C7orf29	170	0	0	0	0
C7orf31	2	19	23	5	55
C7orf41	373	663	1721	0	1873
C7orf43	33	219	359	10	6
C7orf49	218	956	10	0	4
C7orf50	265	321	0	0	115
C7orf53	77	20	16	0	0
C7orf55	465	6194	3106	0	3392
C7orf60	86	181	313	26	789
C7orf63	44	685	7	0	18
C7orf73	796	1351	8290	3140	0
C8A	22682	109381	79999	5480	44491
C8B	25346	98779	19950	4496	11817
C8G	2290	26657	1573	1513	389
C8orf33	185	0	0	0	399
C8orf37	60	560	321	0	0
C8orf4	281	470	0	627	0
C8orf40	1359	247	70	397	2341
C8orf42	211	234	0	0	0
C8orf44	19	54	0	0	0
C8orf46	91	18	11	0	15
C8orf47	78	240	2	0	0
C8orf49	9	0	0	0	0
C8orf58	31	3	53	0	3
C8orf59	3021	0	0	8450	2150
C8orf73	10	5	8	0	1
C8orf76	1284	0	0	1280	62
C8orf86	2	1	0	0	0
C9	10524	70835	0	26052	11634
C9orf114	114	54	166	0	30
C9orf116	70	0	1	0	0
C9orf123	708	8831	0	0	809
C9orf129	2	0	7	0	0
C9orf152	10	174	14	260	0
C9orf156	465	998	1455	0	42
C9orf16	591	1959	224	164	343
C9orf163	5	29	0	0	0
C9orf3	398	2481	0	10	74
C9orf37	27	8	0	0	0
C9orf38	2	0	3	0	0
C9orf40	42	255	744	0	267
C9orf41	65	155	1009	209	202
C9orf47	8	6	0	0	0
C9orf62	2	0	0	0	0
C9orf64	1567	245	71	1616	1067
C9orf66	9	1	33	0	0
C9orf69	379	2913	4	0	68
C9orf72	753	1297	526	2	335
C9orf78	1318	3552	1147	76	317
C9orf84	9	6	5	0	0
C9orf85	412	468	74	10	7
C9orf89	9	71	0	0	84
C9orf9	14	21	0	0	1
C9orf91	120	409	213	0	914
C9orf96	3	108	9	0	1
CA1	2	8	11	0	34
CA11	12	184	31	0	2
CA12	2	977	143	0	3
CA13	143	176	3	5	2
CA14	740	91	0	117	413
CA2	9102	9306	8054	15	1158
CA3	33	10	6732	7671	3472
CA5A	276	0	0	28	501
CA5B	26	185	1166	0	91
CA7	11	1	0	0	51
CAAP1	843	0	0	0	0
CAB39	971	8384	3100	2500	1134
CAB39L	47	122	4	537	150
CABIN1	58	0	766	743	85
CABLES1	497	959	223	0	381
CABLES2	44	769	547	110	512
CABP4	85	203	128	0	15
CABP5	7	20	3	0	0
CABP7	11	6	3	0	0
CABYR	23	14	373	168	0
CACFD1	507	0	0	3	0
CACHD1	65	19	12	1	8
CACNA1A	12	271	74	0	98
CACNA1C	13	39	6	18	33
CACNA1D	22	177	40	9	947
CACNA1E	2	80	9	0	9
CACNA1F	71	32	6	0	5
CACNA1H	51	55	61	0	1
CACNA2D2	5	25	16	0	0
CACNA2D3	70	25	6	0	13
CACNA2D4	18	62	2	0	18
CACNB1	2	17	50	0	0
CACNB2	10	19	30	0	30
CACNB3	6	163	10	0	12
CACNB4	5	44	59	0	2
CACNG2	7	64	128	0	0
CACNG4	1	6	0	0	1
CACNG8	27	172	8	0	0
CACTIN	352	0	0	0	0
CACUL1	2011	0	0	0	0
CACYBP	939	2882	1230	202	2596
CAD	123	1023	37	3	90
CADM1	539	4150	589	1447	238
CADM2	38	253	58	0	0
CADM3	11	33	8	6	4
CADM4	23	17	30	0	0
CADPS2	44	729	597	1804	577
CAGE1	1	122	1	0	12
CALB2	3	9	1	0	0
CALCOCO1	524	1285	1060	81	0
CALCOCO2	1824	2784	1314	1039	0
CALCR	2	9	2	0	44
CALCRL	984	756	206	78	43
CALD1	2659	17887	26099	3669	1740
CALHM1	1	21	0	2	0
[truncated: 29,616 more rows]
